# Supplementary material for: Insights into the Structural Requirements of 2(S)-Amino-6-Boronohexanoic Acid Derivatives as Arginase I Inhibitors: 3D-QSAR, Docking, and Interaction Fingerprint Studies
Source: Int J Mol Sci. 2018 Sep 28;19(10):2956. doi: 10.3390/ijms19102956 (PMC6213053; doi:10.3390/ijms19102956)
Supplement: Supplementary file 1 [file ijms-19-02956-s001.zip]

Archive with 1 entries (1 files):
- ijms-354401-supplementary.xlsx
