# Supplementary material for: Insights into the Structural Requirements of 2(S)-Amino-6-Boronohexanoic Acid Derivatives as Arginase I Inhibitors: 3D-QSAR, Docking, and Interaction Fingerprint Studies
Source: Int J Mol Sci. 2018 Sep 28;19(10):2956. doi: 10.3390/ijms19102956 (PMC6213053; doi:10.3390/ijms19102956)
Supplement: Supplementary file 1 [file ijms-19-02956-s001.zip › ijms-354401-supplementary.xlsx]

## Sheet: Sheet1
Structure	ID	pIC50_hARGI
[H]OC(O[H])(O[H])C([H])([H])C([H])([H])C([H])([H])C([H])([H])[C@@]([H])(C([O-])=O)[N+]([H])([H])[H]	ABH	5.839
[H]OC(O[H])(O[H])C([H])([H])C([H])([H])C([H])([H])C([H])([H])[C@@](C([O-])=O)([N+]([H])([H])[H])C([H])([H])C([H])([H])[N+]1([H])C([H])([H])C([H])([H])C([H])([H])C([H])([H])C1([H])[H]	p1_9	6.652
[H]OC(O[H])(O[H])C([H])([H])C([H])([H])C([H])([H])C([H])([H])[C@](C([O-])=O)(C([H])([H])C([H])([H])[N+]1([H])C([H])([H])C([H])([H])C([H])([H])C([H])([H])C1([H])[H])[N+]([H])([H])C([H])([H])[H]	p1_14	7.222
[H]OC(O[H])(O[H])C([H])([H])C([H])([H])C([H])([H])C([H])([H])[C@@](C([O-])=O)([N+]([H])([H])[H])C([H])([H])C([H])([H])[N+]1([H])C([H])([H])C([H])([H])SC([H])([H])C1([H])[H]	p1_16	5.907
[H]O[C@@]1([H])C([H])([H])C([H])([H])[N@@+]([H])(C([H])([H])C([H])([H])[C@](C([O-])=O)([N+]([H])([H])[H])C([H])([H])C([H])([H])C([H])([H])C([H])([H])C(O[H])(O[H])O[H])C([H])([H])C1([H])[H]	p1_17	6.638
[H]OC(O[H])(O[H])C([H])([H])C([H])([H])C([H])([H])C([H])([H])[C@@](C([O-])=O)([N+]([H])([H])[H])C([H])([H])C([H])([H])[N@@+]1([H])C([H])([H])C2=C([H])C([H])=C([H])C([H])=C2C([H])([H])C1([H])[H]	p1_18	6.292
[H]OC(O[H])(O[H])C([H])([H])C([H])([H])C([H])([H])C([H])([H])[C@@](C([O-])=O)([N+]([H])([H])[H])C([H])([H])C([H])([H])[N+]1([H])C([H])([H])C([H])([H])C([H])([H])C1([H])[H]	p1_19	6.796
[H]OC([H])([H])[C@]1([H])C([H])([H])C([H])([H])[N@+]([H])(C([H])([H])C([H])([H])[C@](C([O-])=O)([N+]([H])([H])[H])C([H])([H])C([H])([H])C([H])([H])C([H])([H])C(O[H])(O[H])O[H])C1([H])[H]	p1_20	6.585
[H]OC(O[H])(O[H])C([H])([H])C([H])([H])C([H])([H])C([H])([H])[C@@](C([O-])=O)([N+]([H])([H])[H])C([H])([H])C([H])([H])[N@@+]1([H])C([H])([H])C([H])([H])C([H])([H])[C@@]1([H])C([H])([H])OC([H])([H])[H]	p1_21	6.678
[H]OC(O[H])(O[H])C([H])([H])C([H])([H])C([H])([H])C([H])([H])[C@@](C([O-])=O)([N+]([H])([H])[H])C([H])([H])C([H])([H])[N@@+]1([H])C([H])([H])C([H])([H])C([H])([H])[C@]1([H])C([H])([H])OC([H])([H])[H]	p1_22	5.757
[H]OC(O[H])(O[H])C([H])([H])C([H])([H])C([H])([H])C([H])([H])[C@@](C([O-])=O)([N+]([H])([H])[H])C([H])([H])C([H])([H])[N+]1([H])C([H])([H])C2=C([H])C([H])=C([H])C([H])=C2C1([H])[H]	p1_23	6.569
[H]OC([H])([H])C([H])([H])[N@@+]([H])(C([H])([H])C([H])([H])[H])C([H])([H])C([H])([H])[C@](C([O-])=O)([N+]([H])([H])[H])C([H])([H])C([H])([H])C([H])([H])C([H])([H])C(O[H])(O[H])O[H]	p1_24	6.26
[H]OC(O[H])(O[H])C([H])([H])C([H])([H])C([H])([H])C([H])([H])[C@@](C([O-])=O)([N+]([H])([H])[H])C([H])([H])C([H])([H])[N+]([H])(C([H])([H])C([H])([H])[H])C([H])([H])C([H])([H])[H]	p1_25	6.569
[H]OC(O[H])(O[H])C([H])([H])C([H])([H])C([H])([H])C([H])([H])[C@@](C([O-])=O)([N+]([H])([H])[H])C([H])([H])C([H])([H])[N@@+]([H])(C([H])([H])[H])C([H])([H])C([H])([H])C([H])([H])[H]	p1_26	6.854
[H]OC(O[H])(O[H])C([H])([H])C([H])([H])C([H])([H])C([H])([H])[C@@](C([O-])=O)([N+]([H])([H])[H])C([H])([H])C([H])([H])[N+]([H])([H])C([H])(C([H])([H])[H])C([H])([H])[H]	p1_27	7
[H]OC(O[H])(O[H])C([H])([H])C([H])([H])C([H])([H])C([H])([H])[C@](C([O-])=O)(C([H])([H])[H])[N+]([H])([H])[H]	p2_1b	5.465
[H]OC(O[H])(O[H])C([H])([H])C([H])([H])C([H])([H])C([H])([H])[C@@](C([O-])=O)([N+]([H])([H])[H])C([H])([H])C([H])([H])[H]	p2_1c	5.387
[H]OC(O[H])(O[H])C([H])([H])C([H])([H])C([H])([H])C([H])([H])[C@@](C([O-])=O)([N+]([H])([H])[H])C([H])(C([H])([H])[H])C([H])([H])[H]	p2_1d	4.949
[H]OC(O[H])(O[H])C([H])([H])C([H])([H])C([H])([H])C([H])([H])[C@@](C([O-])=O)([N+]([H])([H])[H])C([H])([H])C1=C([H])C([H])=C([H])C([H])=C1[H]	p2_1e	4.979
[H]OC([H])([H])[C@](C([O-])=O)([N+]([H])([H])[H])C([H])([H])C([H])([H])C([H])([H])C([H])([H])C(O[H])(O[H])O[H]	p2_1f	5.648
[H]OC([H])([H])C([H])([H])[C@](C([O-])=O)([N+]([H])([H])[H])C([H])([H])C([H])([H])C([H])([H])C([H])([H])C(O[H])(O[H])O[H]	p2_1g	4.721
[H]OC(O[H])(O[H])C([H])([H])C([H])([H])C([H])([H])C([H])([H])[C@@](C([O-])=O)([N+]([H])([H])[H])C([H])([H])C([H])([H])C([H])([H])OC([H])([H])[H]	p2_1i	5.291
[H]OC(O[H])(O[H])C([H])([H])C([H])([H])C([H])([H])C([H])([H])[C@@](C([O-])=O)([N+]([H])([H])[H])C([H])([H])C1=C([H])N=C([H])N1[H]	p2_1j	5.642
[H]OC(O[H])(O[H])C([H])([H])C([H])([H])C([H])([H])C([H])([H])[C@@](C([O-])=O)([N+]([H])([H])[H])C([H])([H])[N+]([H])([H])[H]	p2_1k	5.684
[H]OC(O[H])(O[H])C([H])([H])C([H])([H])C([H])([H])C([H])([H])[C@@](C([O-])=O)([N+]([H])([H])[H])C([H])([H])[N+]([H])([H])C([H])([H])C1=C([H])C([H])=C([H])C([H])=C1[H]	p2_1l	5.487
[H]OC(O[H])(O[H])C([H])([H])C([H])([H])C([H])([H])C([H])([H])[C@@](C([O-])=O)([N+]([H])([H])[H])C([H])([H])C([H])([H])[N+]1([H])C([H])([H])C([H])([H])OC([H])([H])C1([H])[H]	p2_1m	5.269
[H]OC(O[H])(O[H])C([H])([H])C([H])([H])C([H])([H])C([H])([H])[C@@](C([O-])=O)([N+]([H])([H])[H])C1([H])C([H])([H])C([H])([H])[N+]([H])([H])C([H])([H])C1([H])[H]	p3_2a	6.42
[H]OC(O[H])(O[H])C([H])([H])C([H])([H])C([H])([H])C([H])([H])[C@@](C([O-])=O)([N+]([H])([H])[H])[C@@]1([H])C([H])([H])C([H])([H])[N@+]([H])(C([H])([H])C([H])([H])C([H])(C([H])([H])[H])C([H])([H])[H])C([H])([H])C1([H])[H]	p3_2b	6.745
[H]OC(O[H])(O[H])C([H])([H])C([H])([H])C([H])([H])C([H])([H])[C@@](C([O-])=O)([N+]([H])([H])[H])[C@@]1([H])C([H])([H])C([H])([H])[N@+]([H])(C([H])([H])C2=C([H])C([H])=C([H])C([H])=C2[H])C([H])([H])C1([H])[H]	p3_2c	6.699
[H]OC(O[H])(O[H])C([H])([H])C([H])([H])C([H])([H])C([H])([H])[C@@](C([O-])=O)([N+]([H])([H])[H])[C@@]1([H])C([H])([H])C([H])([H])[N@+]([H])(C([H])([H])C2=C([H])C([H])=C(Cl)C([H])=C2[H])C([H])([H])C1([H])[H]	p3_2d	6.721
[H]OC(O[H])(O[H])C([H])([H])C([H])([H])C([H])([H])C([H])([H])[C@@](C([O-])=O)([N+]([H])([H])[H])[C@@]1([H])C([H])([H])C([H])([H])[N@+]([H])(C([H])([H])C2=C([H])C([H])=C(Cl)C(Cl)=C2[H])C([H])([H])C1([H])[H]	p3_2e	6.699
[H]OC(O[H])(O[H])C([H])([H])C([H])([H])C([H])([H])C([H])([H])[C@@](C([O-])=O)([N+]([H])([H])[H])[C@@]1([H])C([H])([H])C([H])([H])[N@+]([H])(C([H])([H])C([H])([H])C2=C([H])C([H])=C(Cl)C([H])=C2Cl)C([H])([H])C1([H])[H]	p3_2f	6.678
[H]OC(O[H])(O[H])C([H])([H])C([H])([H])C([H])([H])C([H])([H])[C@@](C([O-])=O)([N+]([H])([H])[H])[C@@]1([H])C([H])([H])C([H])([H])[N@+]([H])(C([H])([H])C([H])([H])C([H])([H])C2=C([H])C([H])=C(Cl)C([H])=C2Cl)C([H])([H])C1([H])[H]	p3_2g	7
[H]OC(O[H])(O[H])C([H])([H])C([H])([H])C([H])([H])C([H])([H])[C@@](C([O-])=O)([N+]([H])([H])[H])[C@@]1([H])C([H])([H])C([H])([H])[N@+]([H])(C([H])([H])C([H])([H])C([H])([H])C2=C([H])C([H])=C(C([H])=C2[H])C(F)(F)F)C([H])([H])C1([H])[H]	p3_2h	6.921
[H]OC(O[H])(O[H])C([H])([H])C([H])([H])C([H])([H])C([H])([H])[C@@](C([O-])=O)([N+]([H])([H])[H])C1([H])C([H])([H])C([H])([H])N(C([H])([H])C1([H])[H])S(=O)(=O)C1=C([H])C([H])=C(C([H])=C1[H])C([H])([H])[H]	p3_2i	5.177
[H]OC(O[H])(O[H])C([H])([H])C([H])([H])C([H])([H])C([H])([H])[C@@](C([O-])=O)([N+]([H])([H])[H])C1([H])C([H])([H])C([H])([H])N(C(=O)N([H])C2=C([H])C([H])=C(Cl)C([H])=C2[H])C([H])([H])C1([H])[H]	p3_2j	6.143
[H]OC(O[H])(O[H])C([H])([H])C([H])([H])C([H])([H])C([H])([H])[C@@](C([O-])=O)([N+]([H])([H])[H])C1([H])C([H])([H])C([H])([H])N(C(=S)N([H])C([H])([H])C2=C([H])C([H])=C(Cl)C([H])=C2[H])C([H])([H])C1([H])[H]	p3_2k	6.481
[H]OC(O[H])(O[H])C([H])([H])C([H])([H])C([H])([H])C([H])([H])[C@@](C([O-])=O)([N+]([H])([H])[H])[C@@]1([H])C([H])([H])[C@]2([H])C([H])([H])C([H])([H])[C@]([H])(C1([H])[H])[N+]2([H])[H]	p3_11a	7.097
[H]OC(O[H])(O[H])C([H])([H])C([H])([H])C([H])([H])C([H])([H])[C@@](C([O-])=O)([N+]([H])([H])[H])[C@@]1([H])C([H])([H])[C@]2([H])C([H])([H])C([H])([H])[C@]([H])(C1([H])[H])[N@@+]2([H])C([H])([H])C1=C([H])C([H])=C([H])C([H])=C1[H]	p3_11b	7.62
[H]OC(O[H])(O[H])C([H])([H])C([H])([H])C([H])([H])C([H])([H])[C@@](C([O-])=O)([N+]([H])([H])[H])[C@@]1([H])C([H])([H])[C@]2([H])C([H])([H])C([H])([H])[C@]([H])(C1([H])[H])[N@@+]2([H])C([H])([H])C1=C([H])C([H])=C(Cl)C([H])=C1[H]	p3_11c	7.77
[H]OC(O[H])(O[H])C([H])([H])C([H])([H])C([H])([H])C([H])([H])[C@@](C([O-])=O)([N+]([H])([H])[H])[C@@]1([H])C([H])([H])[C@]2([H])C([H])([H])C([H])([H])[C@]([H])(C1([H])[H])[N@@+]2([H])C([H])([H])C1=C([H])C([H])=C(Cl)C(Cl)=C1[H]	p3_11d	7.678
[H]OC(O[H])(O[H])C([H])([H])C([H])([H])C([H])([H])C([H])([H])[C@@](C([O-])=O)([N+]([H])([H])[H])[C@@]1([H])C([H])([H])[C@]2([H])C([H])([H])C([H])([H])[C@]([H])(C1([H])[H])[N@@+]2([H])C([H])([H])C1=C([H])C([H])=C(F)C(F)=C1[H]	p3_11e	7.658
